# Supplementary material for: Aerobic Exercise Attenuates Doxorubicin-Induced Cardiomyopathy by Suppressing NLRP3 Inflammasome Activation in a Rat Model
Source: Int J Mol Sci. 2024 Sep 7;25(17):9692. doi: 10.3390/ijms25179692 (PMC11395441; doi:10.3390/ijms25179692)
Supplement: Supplementary file 1 [file ijms-25-09692-s001.zip]

Archive with 1 entries (1 files):
- ijms-3187921-supplementary.pdf
